# Supplementary material for: Effects of different mesh materials on complications after prophylactic placement for stoma formation: a systematic review and network meta-analysis
Source: Hernia. 2024 Jun 15;28(4):1039–52. doi: 10.1007/s10029-024-03068-y (PMC11297115; doi:10.1007/s10029-024-03068-y)
Supplement: Supplementary file 6 — Supplementary file6 (XLSX 11 KB) [file 10029_2024_3068_MOESM6_ESM.xlsx]

## Sheet: A
Network plots for networks A
Study	Treatment	SampleSize
Hammond et al.(2008)	Xenogenic acellular dermis (porcine/bovine)	10
Hammond et al.(2008)	no mesh	10
Janes et al.(2009)	Polypropylene/PG910	27
Janes et al.(2009)	no mesh	27
Serra-Aracil et al.(2009)	Polypropylene/polyglecaprone(Monocryl)	27
Serra-Aracil et al.(2009)	no mesh	27
Lopez-Cano et al.(2012)	Polypropylene/cellulose (ORC)	19
Lopez-Cano et al.(2012)	no mesh	17
Fleshman et al.(2014)	Xenogenic acellular dermis (porcine/bovine)	55
Fleshman et al.(2014)	no mesh	58
Tarcoveanu et al.(2014)	Polypropylene	20
Tarcoveanu et al.(2014)	no mesh	22
Lambrecht et al.(2015)	Polypropylene	32
Lambrecht et al.(2015)	no mesh	26
Lopez-Cano et al.(2016)	Polypropylene/polyglecaprone(Monocryl)	24
Lopez-Cano et al.(2016)	no mesh	28
Brandsma et al.(2017)	Polypropylene	67
Brandsma et al.(2017)	no mesh	66
Odensten et al.(2019)	Polypropylene	114
Odensten et al.(2019)	no mesh	118
Makarainen-Uhlback et al.(2020）	Polypropylene/PVDF	35
Makarainen-Uhlback et al.(2020）	no mesh	35
Prudhomme et al.(2021)	Polypropylene/cellulose (ORC)	98
Prudhomme et al.(2021)	no mesh	101
Correa Marinez et al.(2021)	Polypropylene/polyglecaprone(Monocryl)	63
Correa Marinez et al.(2021)	no mesh	146

## Sheet: B
Network plots for networks B
Study	Treatment	SampleSize
Hammond et al.(2008)	Xenogenic acellular dermis (porcine/bovine)	10
Hammond et al.(2008)	no mesh	10
Serra-Aracil et al.(2009)	Polypropylene/polyglecaprone(Monocryl)	27
Serra-Aracil et al.(2009)	no mesh	27
Lopez-Cano et al.(2012)	Polypropylene/cellulose (ORC)	19
Lopez-Cano et al.(2012)	no mesh	17
Fleshman et al.(2014)	Xenogenic acellular dermis (porcine/bovine)	55
Fleshman et al.(2014)	no mesh	58
Lambrecht et al.(2015)	Polypropylene	32
Lambrecht et al.(2015)	no mesh	26
Lopez-Cano et al.(2016)	Polypropylene/polyglecaprone(Monocryl)	24
Lopez-Cano et al.(2016)	no mesh	28
Brandsma et al.(2017)	Polypropylene	67
Brandsma et al.(2017)	no mesh	66
Odensten et al.(2019)	Polypropylene	114
Odensten et al.(2019)	no mesh	118
Makarainen-Uhlback et al.(2020）	Polypropylene/PVDF	35
Makarainen-Uhlback et al.(2020）	no mesh	35
Prudhomme et al.(2021)	Polypropylene/cellulose (ORC)	98
Prudhomme et al.(2021)	no mesh	101
Correa Marinez et al.(2021)	Polypropylene/polyglecaprone(Monocryl)	63
Correa Marinez et al.(2021)	no mesh	146
