# Supplementary material for: Effects of different mesh materials on complications after prophylactic placement for stoma formation: a systematic review and network meta-analysis
Source: Hernia. 2024 Jun 15;28(4):1039–52. doi: 10.1007/s10029-024-03068-y (PMC11297115; doi:10.1007/s10029-024-03068-y)
Supplement: Supplementary file 7 — Supplementary file7 (XLSX 10 KB) [file 10029_2024_3068_MOESM7_ESM.xlsx]

## Sheet: Sheet1
Risk of bias and quality assessment
Study	Evaluator 1	Evaluator 2	Evaluator 3	Results
Hammond et al.(2008)	Low Risk	Low Risk		Low Risk
Janes et al.(2009)	High Risk	High Risk		High Risk
Serra-Aracil et al.(2009)	Low Risk	Low Risk		Low Risk
Lopez-Cano et al.(2012)	Low Risk	Low Risk		Low Risk
Fleshman et al.(2014)	High Risk	Low Risk	Low Risk	Low Risk
Tarcoveanu et al.(2014)	Low Risk	Low Risk		Low Risk
Lambrecht et al.(2015)	High Risk	Low Risk	Low Risk	Low Risk
Lopez-Cano et al.(2016)	Low Risk	Low Risk		Low Risk
Brandsma et al.(2017)	Low Risk	Low Risk		Low Risk
Odensten et al.(2019)	High Risk	High Risk		High Risk
Makarainen-Uhlback et al.(2020）	Low Risk	Low Risk		Low Risk
Prudhomme et al.(2021)	High Risk	Low Risk	Low Risk	Low Risk
Correa Marinez et al.(2021)	Low Risk	Low Risk		Low Risk
